# Supplementary material for: Genome Mining of α-Pyrone Natural Products from Ascidian-Derived Fungus Amphichorda felina SYSU-MS7908
Source: Mar Drugs. 2022 Apr 27;20(5):294. doi: 10.3390/md20050294 (PMC9146101; doi:10.3390/md20050294)
Supplement: Supplementary file 1 [file marinedrugs-20-00294-s001.zip]

Archive with 1 entries (1 files):
- marinedrugs-1666687-supplementary.pdf
